# Supplementary material for: The spatiotemporal profile of Dendrobium huoshanense and functional identification of bHLH genes under exogenous MeJA using comparative transcriptomics and genomics
Source: Front Plant Sci. 2023 May 10;14:1169386. doi: 10.3389/fpls.2023.1169386 (PMC10206334; doi:10.3389/fpls.2023.1169386)
Supplement: Supplementary Table 1 — Reference genome alignment ratios for each group. [file Table_1.xls]

sample_name	as_a5ss	as_a3ss	as_mxe	as_ri	as_se	as_total
C_r1	1104	1931	720	1221	7203	12179
C_r2	1064	1849	594	1211	6459	11177
C_r3	1053	1858	785	1184	7494	12374
T1_r1	1102	1929	855	1218	8026	13130
T1_r2	1104	1969	786	1261	7314	12434
T1_r3	1108	1904	703	1218	7183	12116
T2_r1	1011	1799	500	1184	5483	9977
T2_r2	933	1710	511	1148	5644	9946
T2_r3	1082	1913	713	1228	6777	11713
T3_r1	1067	1840	735	1174	7037	11853
T3_r2	1047	1864	790	1213	7553	12467
T3_r3	1097	1901	717	1254	7173	12142
T4_r1	1129	1917	742	1231	7268	12287
T4_r2	1128	1948	747	1244	7375	12442
T4_r3	1093	1892	953	1207	8697	13842
T5_r1	1100	1881	842	1215	7589	12627
T5_r2	1097	1910	899	1223	8465	13594
T5_r3	1081	1879	806	1208	7604	12578
T6_r1	1033	1832	805	1193	7096	11959
T6_r2	1028	1821	681	1171	6483	11184
T6_r3	1023	1788	705	1165	6393	11074
T7_r1	1021	1800	615	1188	6092	10716
T7_r2	1034	1890	797	1182	7105	12008
T7_r3	1042	1882	559	1204	5737	10424
