# Supplementary material for: The spatiotemporal profile of Dendrobium huoshanense and functional identification of bHLH genes under exogenous MeJA using comparative transcriptomics and genomics
Source: Front Plant Sci. 2023 May 10;14:1169386. doi: 10.3389/fpls.2023.1169386 (PMC10206334; doi:10.3389/fpls.2023.1169386)
Supplement: Supplementary Table 2 — Reference gene alignment ratios for each group. [file Table_2.xls]

sample_name	correlation_C_r1	correlation_C_r2	correlation_C_r3	correlation_T1_r1	correlation_T1_r2	correlation_T1_r3	correlation_T2_r1	correlation_T2_r2	correlation_T2_r3	correlation_T3_r1	correlation_T3_r2	correlation_T3_r3	correlation_T4_r1	correlation_T4_r2	correlation_T4_r3	correlation_T5_r1	correlation_T5_r2	correlation_T5_r3	correlation_T6_r1	correlation_T6_r2	correlation_T6_r3	correlation_T7_r1	correlation_T7_r2	correlation_T7_r3
correlation_C_r1	1	0.9035727	0.8056633	0.8937872	0.9314194	0.8700576	0.9358067	0.9141382	0.9232308	0.9139423	0.896288	0.8961144	0.9602631	0.9286295	0.788526	0.8923518	0.8662292	0.780704	0.7096739	0.6767737	0.8129733	0.3692149	0.2400863	0.6712078
correlation_C_r2	0.9035727	1	0.6496095	0.9230087	0.824613	0.8203296	0.9123377	0.8145001	0.9370992	0.8758701	0.8710581	0.8042411	0.9118693	0.861475	0.8378781	0.9293148	0.8787961	0.859453	0.7558852	0.8016286	0.8524044	0.442376	0.2529823	0.8269851
correlation_C_r3	0.8056633	0.6496095	1	0.7887097	0.767689	0.855713	0.7308576	0.7707204	0.7155011	0.7609248	0.7330793	0.7677609	0.8121564	0.7829115	0.7528248	0.7072186	0.7592222	0.7153486	0.6717257	0.4986423	0.6658416	0.4946591	0.4531987	0.4102748
correlation_T1_r1	0.8937872	0.9230087	0.7887097	1	0.8123675	0.9495646	0.8721961	0.843865	0.9051359	0.9003489	0.8596006	0.7931427	0.9423648	0.8691769	0.94552	0.9267549	0.9188703	0.91032	0.8262429	0.7660303	0.8587932	0.5874393	0.4609091	0.7022631
correlation_T1_r2	0.9314194	0.824613	0.767689	0.8123675	1	0.823707	0.9503523	0.8260656	0.827972	0.8416175	0.96602	0.9172954	0.9044592	0.9756087	0.7078733	0.8139957	0.833357	0.7392789	0.6594657	0.5797223	0.7957621	0.2993205	0.1976763	0.6446516
correlation_T1_r3	0.8700576	0.8203296	0.855713	0.9495646	0.823707	1	0.8439282	0.8526793	0.8556631	0.8759644	0.8382985	0.8082492	0.9438245	0.8765046	0.9249929	0.8657155	0.9149243	0.875612	0.8221225	0.6803568	0.820997	0.6415009	0.59224	0.581037
correlation_T2_r1	0.9358067	0.9123377	0.7308576	0.8721961	0.9503523	0.8439282	1	0.8587341	0.9020754	0.8876334	0.9526986	0.8712577	0.9317241	0.9603085	0.7709506	0.8875449	0.881374	0.8075749	0.7121429	0.6598069	0.8368663	0.3463029	0.223323	0.713614
correlation_T2_r2	0.9141382	0.8145001	0.7707204	0.843865	0.8260656	0.8526793	0.8587341	1	0.9320254	0.9407897	0.7996763	0.8477926	0.8965632	0.8382511	0.7594095	0.8485302	0.8182782	0.6871896	0.5889319	0.5028561	0.6496399	0.2847671	0.2444266	0.4475583
correlation_T2_r3	0.9232308	0.9370992	0.7155011	0.9051359	0.827972	0.8556631	0.9020754	0.9320254	1	0.9266344	0.83263	0.836746	0.9249895	0.8530639	0.817927	0.9245131	0.8614266	0.7786272	0.6640031	0.648196	0.739341	0.3640608	0.2552555	0.6317285
correlation_T3_r1	0.9139423	0.8758701	0.7609248	0.9003489	0.8416175	0.8759644	0.8876334	0.9407897	0.9266344	1	0.8567701	0.874138	0.9097819	0.8780591	0.8141837	0.8707059	0.8545224	0.7568623	0.647152	0.5835953	0.7143342	0.3322631	0.2520252	0.5494359
correlation_T3_r2	0.896288	0.8710581	0.7330793	0.8596006	0.96602	0.8382985	0.9526986	0.7996763	0.83263	0.8567701	1	0.8955516	0.8985268	0.978847	0.7785198	0.8542613	0.8775689	0.821926	0.7154077	0.6463666	0.8428426	0.3636619	0.2400384	0.7162848
correlation_T3_r3	0.8961144	0.8042411	0.7677609	0.7931427	0.9172954	0.8082492	0.8712577	0.8477926	0.836746	0.874138	0.8955516	1	0.8759372	0.9086598	0.7021567	0.7918529	0.8048973	0.7050236	0.6159435	0.5560111	0.7053987	0.2825348	0.2015071	0.5758037
correlation_T4_r1	0.9602631	0.9118693	0.8121564	0.9423648	0.9044592	0.9438245	0.9317241	0.8965632	0.9249895	0.9097819	0.8985268	0.8759372	1	0.9379882	0.8897152	0.9245769	0.9297074	0.8797815	0.8088696	0.745257	0.8699256	0.5430511	0.4340173	0.7004517
correlation_T4_r2	0.9286295	0.861475	0.7829115	0.8691769	0.9756087	0.8765046	0.9603085	0.8382511	0.8530639	0.8780591	0.978847	0.9086598	0.9379882	1	0.8073529	0.8644488	0.8949801	0.8276081	0.7300209	0.6449458	0.841682	0.3960032	0.2905631	0.6816687
correlation_T4_r3	0.788526	0.8378781	0.7528248	0.94552	0.7078733	0.9249929	0.7709506	0.7594095	0.817927	0.8141837	0.7785198	0.7021567	0.8897152	0.8073529	1	0.8817716	0.9022171	0.9336715	0.8368238	0.7602149	0.8247592	0.6797095	0.5728024	0.655119
correlation_T5_r1	0.8923518	0.9293148	0.7072186	0.9267549	0.8139957	0.8657155	0.8875449	0.8485302	0.9245131	0.8707059	0.8542613	0.7918529	0.9245769	0.8644488	0.8817716	1	0.9413571	0.8957088	0.8062838	0.7791375	0.8577009	0.4983104	0.3599267	0.7277354
correlation_T5_r2	0.8662292	0.8787961	0.7592222	0.9188703	0.833357	0.9149243	0.881374	0.8182782	0.8614266	0.8545224	0.8775689	0.8048973	0.9297074	0.8949801	0.9022171	0.9413571	1	0.9325194	0.8823284	0.7885427	0.8979041	0.6024785	0.5076669	0.7156504
correlation_T5_r3	0.780704	0.859453	0.7153486	0.91032	0.7392789	0.875612	0.8075749	0.6871896	0.7786272	0.7568623	0.821926	0.7050236	0.8797815	0.8276081	0.9336715	0.8957088	0.9325194	1	0.9199178	0.8671157	0.9237735	0.7408084	0.5903954	0.7923941
correlation_T6_r1	0.7096739	0.7558852	0.6717257	0.8262429	0.6594657	0.8221225	0.7121429	0.5889319	0.6640031	0.647152	0.7154077	0.6159435	0.8088696	0.7300209	0.8368238	0.8062838	0.8823284	0.9199178	1	0.9150776	0.9522658	0.8317237	0.7086196	0.7937393
correlation_T6_r2	0.6767737	0.8016286	0.4986423	0.7660303	0.5797223	0.6803568	0.6598069	0.5028561	0.648196	0.5835953	0.6463666	0.5560111	0.745257	0.6449458	0.7602149	0.7791375	0.7885427	0.8671157	0.9150776	1	0.9227048	0.7442622	0.5197321	0.918093
correlation_T6_r3	0.8129733	0.8524044	0.6658416	0.8587932	0.7957621	0.820997	0.8368663	0.6496399	0.739341	0.7143342	0.8428426	0.7053987	0.8699256	0.841682	0.8247592	0.8577009	0.8979041	0.9237735	0.9522658	0.9227048	1	0.7023408	0.5267775	0.8865229
correlation_T7_r1	0.3692149	0.442376	0.4946591	0.5874393	0.2993205	0.6415009	0.3463029	0.2847671	0.3640608	0.3322631	0.3636619	0.2825348	0.5430511	0.3960032	0.6797095	0.4983104	0.6024785	0.7408084	0.8317237	0.7442622	0.7023408	1	0.933105	0.5486624
correlation_T7_r2	0.2400863	0.2529823	0.4531987	0.4609091	0.1976763	0.59224	0.223323	0.2444266	0.2552555	0.2520252	0.2400384	0.2015071	0.4340173	0.2905631	0.5728024	0.3599267	0.5076669	0.5903954	0.7086196	0.5197321	0.5267775	0.933105	1	0.2872749
correlation_T7_r3	0.6712078	0.8269851	0.4102748	0.7022631	0.6446516	0.581037	0.713614	0.4475583	0.6317285	0.5494359	0.7162848	0.5758037	0.7004517	0.6816687	0.655119	0.7277354	0.7156504	0.7923941	0.7937393	0.918093	0.8865229	0.5486624	0.2872749	1
