# Supplementary material for: The spatiotemporal profile of Dendrobium huoshanense and functional identification of bHLH genes under exogenous MeJA using comparative transcriptomics and genomics
Source: Front Plant Sci. 2023 May 10;14:1169386. doi: 10.3389/fpls.2023.1169386 (PMC10206334; doi:10.3389/fpls.2023.1169386)
Supplement: Supplementary Table 3 — Number of known and novel genes. [file Table_3.xlsx]

## Sheet: Sheet1
Table S6 The physical characteristics of 83 bHLH proteins in D. huoshanense
Gene	Gene ID	Length (aa)	MW (Da)	pI	GRAVY	Aliphatic index
DhbHLH01	Dhu000017060	290	32118.8	4.87	-0.321	77.45
DhbHLH02	Dhu000027579	304	34036.2	9.13	-0.246	79.87
DhbHLH03	Dhu000008887	530	59513.4	5.41	-0.401	87.77
DhbHLH04	Dhu000006511	383	42199.2	4.93	-0.602	74.88
DhbHLH05	Dhu000013850	460	47104.5	5.99	-0.273	71.46
DhbHLH06	Dhu000004236	272	29292.6	5.53	-0.509	73.57
DhbHLH07	Dhu000003452	369	41596.7	7.6	-0.567	61.33
DhbHLH08	Dhu000013057	356	40111.9	5.28	-0.669	69.3
DhbHLH09	Dhu000023725	598	64933	5.14	-0.391	76.18
DhbHLH10	Dhu000020193	354	38827.4	8.94	-0.703	68.31
DhbHLH11	Dhu000012544	531	56593.7	5	-0.296	78.47
DhbHLH12	Dhu000000488	420	46110.8	7.09	-0.528	75.05
DhbHLH13	Dhu000008377	419	45803.7	5.89	-0.335	85.39
DhbHLH14	Dhu000022254	294	33249.4	5.93	-0.559	70.34
DhbHLH15	Dhu000016644	213	23146.1	7.91	-0.419	60.09
DhbHLH16	Dhu000026101	497	55615.7	8.52	-0.782	57.3
DhbHLH17	Dhu000014415	444	49616.8	8.55	-0.798	59.1
DhbHLH18	Dhu000007638	172	19152.1	5.47	-0.208	89.48
DhbHLH19	Dhu000026248	172	19152.1	5.47	-0.208	89.48
DhbHLH20	Dhu000000317	639	69694	5.72	-0.46	72.54
DhbHLH21	Dhu000008892	639	69702	5.72	-0.457	72.54
DhbHLH22	Dhu000000409	381	42172.6	6.68	-0.429	80.66
DhbHLH23	Dhu000028189	381	42353.9	6.33	-0.402	83.2
DhbHLH24	Dhu000027551	422	45915.9	6.03	-0.283	84.86
DhbHLH25	Dhu000009255	422	45851.8	5.98	-0.282	84.62
DhbHLH26	Dhu000009252	319	35305.1	6	-0.311	84.45
DhbHLH27	Dhu000009253	649	71942.8	5.23	-0.521	71.57
DhbHLH28	Dhu000022201	649	71928.8	5.23	-0.521	71.42
DhbHLH29	Dhu000004539	533	59552.4	7.28	-0.597	69.72
DhbHLH30	Dhu000023368	391	43678.9	7.04	-0.648	66.62
DhbHLH31	Dhu000017114	391	43691	7.04	-0.641	67.14
DhbHLH32	Dhu000010703	155	17533.3	8.76	-0.076	101.23
DhbHLH33	Dhu000017281	236	26775.4	5.27	-0.392	80.21
DhbHLH34	Dhu000006164	365	39636.2	5.92	-0.449	64.22
DhbHLH35	Dhu000020424	350	37797.1	5.57	-0.416	63.09
DhbHLH36	Dhu000008361	233	25626.5	7.55	-0.558	78.41
DhbHLH37	Dhu000016843	412	45114.7	5.69	-0.507	72.5
DhbHLH38	Dhu000023214	412	45135.7	5.69	-0.523	71.09
DhbHLH39	Dhu000021748	292	32480.1	6.51	-0.348	85.55
DhbHLH40	Dhu000002472	292	32523.2	6.75	-0.361	85.55
DhbHLH41	Dhu000006644	271	29466.3	9.61	-0.531	71
DhbHLH42	Dhu000022245	317	35595.6	4.9	-0.654	73.25
DhbHLH43	Dhu000012111	310	34682.5	4.73	-0.675	71.13
DhbHLH44	Dhu000022792	370	40258.3	5.03	-0.328	83.11
DhbHLH45	Dhu000025992	558	61638.9	6.7	-0.404	80.73
DhbHLH46	Dhu000024654	172	19651	5.61	-0.569	73.08
DhbHLH47	Dhu000026158	180	20160.3	8.38	-0.286	94.72
DhbHLH48	Dhu000025881	174	19893.2	9.46	-0.385	103.1
DhbHLH49	Dhu000018863	325	35270.7	5.06	-0.318	86.55
DhbHLH50	Dhu000027331	325	35270.7	5.06	-0.318	86.55
DhbHLH51	Dhu000008463	196	21779.1	9	-0.375	77.19
DhbHLH52	Dhu000020954	312	35157.9	6.28	-0.431	82.88
DhbHLH53	Dhu000016172	312	35232	6.34	-0.442	84.46
DhbHLH54	Dhu000014827	85	9855.23	7.93	-0.659	92.94
DhbHLH55	Dhu000019359	321	36241.9	5.63	-0.572	77.76
DhbHLH56	Dhu000026758	321	36241.9	5.63	-0.572	77.76
DhbHLH57	Dhu000018600	259	29163.8	6.76	-0.577	72.01
DhbHLH58	Dhu000006844	259	29263.9	6.8	-0.59	70.12
DhbHLH59	Dhu000013632	452	51016	6.64	-0.466	84.38
DhbHLH60	Dhu000010329	334	36458.6	7.14	-0.242	87.63
DhbHLH61	Dhu000021958	423	46808.9	9.01	-0.228	88.56
DhbHLH62	Dhu000023801	453	50558.3	4.9	-0.678	66.38
DhbHLH63	Dhu000007057	342	37587.4	9.02	-0.552	71.55
DhbHLH64	Dhu000025229	400	42390.4	5.07	-0.355	71.58
DhbHLH65	Dhu000000438	337	37987.2	5.75	-0.411	81.28
DhbHLH66	Dhu000027415	337	38066.3	5.64	-0.402	81.57
DhbHLH67	Dhu000003530	499	54786.7	6.53	-0.515	69.02
DhbHLH68	Dhu000006391	467	51308	8.41	-0.462	69.36
DhbHLH69	Dhu000001996	567	61360.2	4.4	-0.343	58.96
DhbHLH70	Dhu000001854	249	26927.5	7.01	-0.24	83.05
DhbHLH71	Dhu000005326	307	34370.2	4.71	-0.435	70.26
DhbHLH72	Dhu000013409	153	16875.7	10.21	-0.23	93.14
DhbHLH73	Dhu000013458	194	20632.4	9.03	-0.248	85.52
DhbHLH74	Dhu000026729	494	54894.9	5.17	-0.684	68.72
DhbHLH75	Dhu000018107	665	71963.6	6.28	-0.553	64.69
DhbHLH76	Dhu000017368	665	71921.5	6.28	-0.56	64.26
DhbHLH77	Dhu000006238	252	28154	5.77	-0.396	84.33
DhbHLH78	Dhu000017431	252	28154	5.77	-0.396	84.33
DhbHLH79	Dhu000017355	152	17338.9	6.15	-0.371	82.04
DhbHLH80	Dhu000026646	656	72150.8	6.12	-0.57	69.31
DhbHLH81	Dhu000002657	1689	183707	8.74	-0.353	77.39
DhbHLH82	Dhu000013995	391	42096.4	7.29	-0.565	67.24
DhbHLH83	Dhu000018039	291	31880.2	9.03	-0.634	67.8
