# Supplementary material for: The spatiotemporal profile of Dendrobium huoshanense and functional identification of bHLH genes under exogenous MeJA using comparative transcriptomics and genomics
Source: Front Plant Sci. 2023 May 10;14:1169386. doi: 10.3389/fpls.2023.1169386 (PMC10206334; doi:10.3389/fpls.2023.1169386)
Supplement: Supplementary Table 4 — Alternative splicing classes and gene numbers for each group. [file Table_4.xlsx]

## Sheet: D. huoshanense vs D. chrysotoxm
D. huoshanense vs D. chrysotoxum
rna-gnl|WGS:JAGFBR|Maker94269	Dhu000027579
rna-gnl|WGS:JAGFBR|Maker53993	Dhu000016644
rna-gnl|WGS:JAGFBR|Maker69431	Dhu000018600
rna-gnl|WGS:JAGFBR|Maker69431	Dhu000006844
rna-gnl|WGS:JAGFBR|Maker63092	Dhu000022254
rna-gnl|WGS:JAGFBR|Maker107187	Dhu000022245
rna-gnl|WGS:JAGFBR|Maker90656	Dhu000012111
rna-gnl|WGS:JAGFBR|Maker107187	Dhu000012111
rna-gnl|WGS:JAGFBR|Maker84093	Dhu000013850
rna-gnl|WGS:JAGFBR|mrna.IEQ34_027853	Dhu000013850
rna-gnl|WGS:JAGFBR|Maker84093	Dhu000025229
rna-gnl|WGS:JAGFBR|Maker100345	Dhu000021748
rna-gnl|WGS:JAGFBR|Maker102484	Dhu000005326
rna-gnl|WGS:JAGFBR|Maker59211	Dhu000005326
rna-gnl|WGS:JAGFBR|Maker65289	Dhu000006164
rna-gnl|WGS:JAGFBR|Maker88097	Dhu000006164
rna-gnl|WGS:JAGFBR|Maker65289	Dhu000020424
rna-gnl|WGS:JAGFBR|Maker88097	Dhu000020424
rna-gnl|WGS:JAGFBR|Maker57184	Dhu000017114
rna-gnl|WGS:JAGFBR|Maker57184	Dhu000023368
rna-gnl|WGS:JAGFBR|Maker112521	Dhu000016843
rna-gnl|WGS:JAGFBR|Maker86740	Dhu000000488
rna-gnl|WGS:JAGFBR|Maker68247	Dhu000007057
rna-gnl|WGS:JAGFBR|Maker95664	Dhu000003530
rna-gnl|WGS:JAGFBR|Maker73995	Dhu000003530
rna-gnl|WGS:JAGFBR|Maker73995	Dhu000006391
rna-gnl|WGS:JAGFBR|Maker55494	Dhu000004236
rna-gnl|WGS:JAGFBR|Maker64326	Dhu000017281
rna-gnl|WGS:JAGFBR|Maker67410	Dhu000024654
rna-gnl|WGS:JAGFBR|Maker69354	Dhu000019359
rna-gnl|WGS:JAGFBR|Maker69354	Dhu000026758
rna-gnl|WGS:JAGFBR|Maker56155	Dhu000023725
rna-gnl|WGS:JAGFBR|Maker78599	Dhu000023725
rna-gnl|WGS:JAGFBR|Maker56155	Dhu000004539
rna-gnl|WGS:JAGFBR|Maker54215	Dhu000026101
rna-gnl|WGS:JAGFBR|Maker54215	Dhu000014415
rna-gnl|WGS:JAGFBR|Maker58125	Dhu000017368
rna-gnl|WGS:JAGFBR|Maker116059	Dhu000013995
rna-gnl|WGS:JAGFBR|Maker76022	Dhu000009253
rna-gnl|WGS:JAGFBR|Maker66797	Dhu000009253
rna-gnl|WGS:JAGFBR|Maker66639	Dhu000009253
rna-gnl|WGS:JAGFBR|Maker79668	Dhu000022201
rna-gnl|WGS:JAGFBR|Maker66797	Dhu000022201
rna-gnl|WGS:JAGFBR|Maker76022	Dhu000026646
rna-gnl|WGS:JAGFBR|Maker60892	Dhu000026646
rna-gnl|WGS:JAGFBR|Maker76022	Dhu000002657
rna-gnl|WGS:JAGFBR|Maker66797	Dhu000002657
rna-gnl|WGS:JAGFBR|Maker79668	Dhu000002657
rna-gnl|WGS:JAGFBR|Maker76141	Dhu000000317
rna-gnl|WGS:JAGFBR|Maker76022	Dhu000000317
rna-gnl|WGS:JAGFBR|Maker79668	Dhu000000317
rna-gnl|WGS:JAGFBR|Maker60892	Dhu000000317
rna-gnl|WGS:JAGFBR|Maker76022	Dhu000008892
rna-gnl|WGS:JAGFBR|Maker79668	Dhu000008892
rna-gnl|WGS:JAGFBR|Maker88385	Dhu000025992
rna-gnl|WGS:JAGFBR|Maker76141	Dhu000027551
rna-gnl|WGS:JAGFBR|Maker66639	Dhu000027551
rna-gnl|WGS:JAGFBR|Maker60892	Dhu000027551
rna-gnl|WGS:JAGFBR|Maker86412	Dhu000027551
rna-gnl|WGS:JAGFBR|Maker66797	Dhu000008377
rna-gnl|WGS:JAGFBR|Maker66639	Dhu000008377
rna-gnl|WGS:JAGFBR|Maker86412	Dhu000008377
rna-gnl|WGS:JAGFBR|Maker76141	Dhu000000409
rna-gnl|WGS:JAGFBR|Maker60892	Dhu000000409
rna-gnl|WGS:JAGFBR|Maker60892	Dhu000028189
rna-gnl|WGS:JAGFBR|Maker79668	Dhu000028189
rna-gnl|WGS:JAGFBR|Maker110954	Dhu000017060
rna-gnl|WGS:JAGFBR|Maker86862	Dhu000012544
rna-gnl|WGS:JAGFBR|Maker93693	Dhu000017355
rna-gnl|WGS:JAGFBR|Maker83747	Dhu000010329
rna-gnl|WGS:JAGFBR|Maker105480	Dhu000001996
rna-gnl|WGS:JAGFBR|Maker82477	Dhu000020954
rna-gnl|WGS:JAGFBR|Maker60652	Dhu000020954
rna-gnl|WGS:JAGFBR|Maker61080	Dhu000020954
rna-gnl|WGS:JAGFBR|Maker60652	Dhu000016172
rna-gnl|WGS:JAGFBR|Maker61080	Dhu000016172
rna-gnl|WGS:JAGFBR|Maker16307	Dhu000009252
rna-gnl|WGS:JAGFBR|mrna.IEQ34_029261	Dhu000022792
rna-gnl|WGS:JAGFBR|Maker95376	Dhu000000438
rna-gnl|WGS:JAGFBR|Maker95376	Dhu000027415
rna-gnl|WGS:JAGFBR|Maker69800	Dhu000013632
rna-gnl|WGS:JAGFBR|mrna.IEQ34_029269	Dhu000006644
rna-gnl|WGS:JAGFBR|mrna.IEQ34_028175	Dhu000023801
rna-gnl|WGS:JAGFBR|Maker98456	Dhu000018863
rna-gnl|WGS:JAGFBR|Maker106877	Dhu000006238
rna-gnl|WGS:JAGFBR|Maker97273	Dhu000001854
rna-gnl|WGS:JAGFBR|Maker58319	Dhu000013458
rna-gnl|WGS:JAGFBR|Maker115239	Dhu000025881
rna-gnl|WGS:JAGFBR|Maker61193	Dhu000014827

## Sheet: D. huoshanense vs D. nobile 
D. huoshanense vs D. nobile
rna-gnl|WGS:JAGYWB|Dnobile13G00420.1	Dhu000007638
rna-gnl|WGS:JAGYWB|Dnobile13G00420.1	Dhu000026248
rna-gnl|WGS:JAGYWB|Dnobile16G00472.1	Dhu000016644
rna-gnl|WGS:JAGYWB|Dnobile14G00629.1	Dhu000008463
rna-gnl|WGS:JAGYWB|Dnobile17G01524.1	Dhu000008463
rna-gnl|WGS:JAGYWB|Dnobile14G00629.1	Dhu000013409
rna-gnl|WGS:JAGYWB|Dnobile17G01524.1	Dhu000013409
rna-gnl|WGS:JAGYWB|Dnobile04G00079.1	Dhu000018600
rna-gnl|WGS:JAGYWB|Dnobile04G00079.1	Dhu000006844
rna-gnl|WGS:JAGYWB|Dnobile19G00749.1	Dhu000022254
rna-gnl|WGS:JAGYWB|Dnobile05G01170.1	Dhu000022245
rna-gnl|WGS:JAGYWB|Dnobile04G01147.1	Dhu000012111
rna-gnl|WGS:JAGYWB|Dnobile05G01170.1	Dhu000012111
rna-gnl|WGS:JAGYWB|Dnobile11G00319.1	Dhu000013057
rna-gnl|WGS:JAGYWB|Dnobile09G01529.1	Dhu000013850
rna-gnl|WGS:JAGYWB|Dnobile11G01320.1	Dhu000013850
rna-gnl|WGS:JAGYWB|Dnobile09G01529.1	Dhu000025229
rna-gnl|WGS:JAGYWB|Dnobile01G00361.1	Dhu000021748
rna-gnl|WGS:JAGYWB|Dnobile02G01145.1	Dhu000003452
rna-gnl|WGS:JAGYWB|Dnobile03G00580.1	Dhu000003452
rna-gnl|WGS:JAGYWB|Dnobile11G01594.1	Dhu000003452
rna-gnl|WGS:JAGYWB|Dnobile10G00500.1	Dhu000005326
rna-gnl|WGS:JAGYWB|Dnobile17G01834.1	Dhu000005326
rna-gnl|WGS:JAGYWB|Dnobile02G01145.1	Dhu000006164
rna-gnl|WGS:JAGYWB|Dnobile02G01145.1	Dhu000020424
rna-gnl|WGS:JAGYWB|Dnobile03G00580.1	Dhu000020424
rna-gnl|WGS:JAGYWB|Dnobile11G01594.1	Dhu000020424
rna-gnl|WGS:JAGYWB|Dnobile12G00577.1	Dhu000017114
rna-gnl|WGS:JAGYWB|Dnobile12G00577.1	Dhu000023368
rna-gnl|WGS:JAGYWB|Dnobile01G00269.1	Dhu000016843
rna-gnl|WGS:JAGYWB|Dnobile19G01617.1	Dhu000000488
rna-gnl|WGS:JAGYWB|Dnobile09G00726.1	Dhu000007057
rna-gnl|WGS:JAGYWB|Dnobile09G02498.1	Dhu000003530
rna-gnl|WGS:JAGYWB|Dnobile09G02498.1	Dhu000006391
rna-gnl|WGS:JAGYWB|Dnobile12G01441.1	Dhu000017281
rna-gnl|WGS:JAGYWB|Dnobile05G00417.1	Dhu000024654
rna-gnl|WGS:JAGYWB|Dnobile04G00034.1	Dhu000019359
rna-gnl|WGS:JAGYWB|Dnobile04G00034.1	Dhu000026758
rna-gnl|WGS:JAGYWB|Dnobile15G00462.1	Dhu000023725
rna-gnl|WGS:JAGYWB|Dnobile12G00256.1	Dhu000004539
rna-gnl|WGS:JAGYWB|Dnobile16G00269.1	Dhu000026101
rna-gnl|WGS:JAGYWB|Dnobile16G00269.1	Dhu000014415
rna-gnl|WGS:JAGYWB|Dnobile17G00063.1	Dhu000017368
rna-gnl|WGS:JAGYWB|Dnobile06G02065.1	Dhu000013995
rna-gnl|WGS:JAGYWB|Dnobile06G01687.1	Dhu000009253
rna-gnl|WGS:JAGYWB|Dnobile13G01347.1	Dhu000009253
rna-gnl|WGS:JAGYWB|Dnobile13G01310.1	Dhu000009253
rna-gnl|WGS:JAGYWB|Dnobile13G00716.1	Dhu000009253
rna-gnl|WGS:JAGYWB|Dnobile13G01347.1	Dhu000022201
rna-gnl|WGS:JAGYWB|Dnobile06G01687.1	Dhu000026646
rna-gnl|WGS:JAGYWB|Dnobile13G00752.1	Dhu000026646
rna-gnl|WGS:JAGYWB|Dnobile06G01687.1	Dhu000002657
rna-gnl|WGS:JAGYWB|Dnobile13G01347.1	Dhu000002657
rna-gnl|WGS:JAGYWB|Dnobile13G00716.1	Dhu000002657
rna-gnl|WGS:JAGYWB|Dnobile06G01687.1	Dhu000000317
rna-gnl|WGS:JAGYWB|Dnobile13G00716.1	Dhu000000317
rna-gnl|WGS:JAGYWB|Dnobile13G00752.1	Dhu000000317
rna-gnl|WGS:JAGYWB|Dnobile13G00752.1	Dhu000008892
rna-gnl|WGS:JAGYWB|Dnobile13G00716.1	Dhu000008892
rna-gnl|WGS:JAGYWB|Dnobile05G00608.1	Dhu000025992
rna-gnl|WGS:JAGYWB|Dnobile13G01310.1	Dhu000027551
rna-gnl|WGS:JAGYWB|Dnobile13G00752.1	Dhu000027551
rna-gnl|WGS:JAGYWB|Dnobile19G01286.1	Dhu000027551
rna-gnl|WGS:JAGYWB|Dnobile13G01347.1	Dhu000008377
rna-gnl|WGS:JAGYWB|Dnobile13G01310.1	Dhu000008377
rna-gnl|WGS:JAGYWB|Dnobile19G01286.1	Dhu000008377
rna-gnl|WGS:JAGYWB|Dnobile13G00752.1	Dhu000000409
rna-gnl|WGS:JAGYWB|Dnobile13G00752.1	Dhu000028189
rna-gnl|WGS:JAGYWB|Dnobile13G00716.1	Dhu000028189
rna-gnl|WGS:JAGYWB|Dnobile08G00921.1	Dhu000017060
rna-gnl|WGS:JAGYWB|Dnobile19G01553.1	Dhu000012544
rna-gnl|WGS:JAGYWB|Dnobile06G01262.1	Dhu000017355
rna-gnl|WGS:JAGYWB|Dnobile04G01326.1	Dhu000010329
rna-gnl|WGS:JAGYWB|Dnobile11G00931.1	Dhu000008887
rna-gnl|WGS:JAGYWB|Dnobile14G00683.1	Dhu000020954
rna-gnl|WGS:JAGYWB|Dnobile17G01453.1	Dhu000020954
rna-gnl|WGS:JAGYWB|Dnobile14G00683.1	Dhu000016172
rna-gnl|WGS:JAGYWB|Dnobile17G01453.1	Dhu000016172
rna-gnl|WGS:JAGYWB|Dnobile13G01338.1	Dhu000009252
rna-gnl|WGS:JAGYWB|Dnobile05G00794.1	Dhu000022792
rna-gnl|WGS:JAGYWB|Dnobile02G00704.1	Dhu000008361
rna-gnl|WGS:JAGYWB|Dnobile04G00310.1	Dhu000013632
rna-gnl|WGS:JAGYWB|Dnobile05G00941.1	Dhu000006644
rna-gnl|WGS:JAGYWB|Dnobile18G01687.1	Dhu000006644
rna-gnl|WGS:JAGYWB|Dnobile14G00360.1	Dhu000018863
rna-gnl|WGS:JAGYWB|Dnobile06G00862.1	Dhu000006238
rna-gnl|WGS:JAGYWB|Dnobile18G00743.1	Dhu000001854
rna-gnl|WGS:JAGYWB|Dnobile17G01487.1	Dhu000013458
rna-gnl|WGS:JAGYWB|Dnobile11G00995.1	Dhu000006511
rna-gnl|WGS:JAGYWB|Dnobile05G00237.1	Dhu000026158
rna-gnl|WGS:JAGYWB|Dnobile17G02038.1	Dhu000014827
rna-gnl|WGS:JAGYWB|Dnobile17G01330.1	Dhu000014827

## Sheet: D. huoshanense vs O. sativa 
D. huoshanense vs O. sativa
transcript:Os01t0293100-01	Dhu000000438
transcript:Os01t0218100-01	Dhu000001854
transcript:Os07t0143200-01	Dhu000004539
transcript:Os04t0631600-01	Dhu000005326
transcript:Os06t0275600-01	Dhu000006391
transcript:Os02t0726700-01	Dhu000006511
transcript:Os02t0710300-01	Dhu000006844
transcript:Os08t0524800-01	Dhu000007057
transcript:Os04t0557200-01	Dhu000008377
transcript:Os09t0455300-01	Dhu000008463
transcript:Os03t0725800-01	Dhu000010329
transcript:Os08t0477900-00	Dhu000013458
transcript:Os09t0463900-00	Dhu000013458
transcript:Os02t0795800-00	Dhu000013850
transcript:Os06t0184000-00	Dhu000013850
transcript:Os10t0556200-01	Dhu000013995
transcript:Os04t0618600-01	Dhu000014415
transcript:Os02t0747900-01	Dhu000014827
transcript:Os06t0226500-01	Dhu000014827
transcript:Os08t0483900-01	Dhu000016172
transcript:Os01t0915600-01	Dhu000016843
transcript:Os09t0487900-01	Dhu000017114
transcript:Os02t0705500-02	Dhu000019359
transcript:Os09t0468700-00	Dhu000020954
transcript:Os03t0205300-00	Dhu000022245
transcript:Os07t0588400-00	Dhu000022245
transcript:Os12t0610200-01	Dhu000023725
transcript:Os03t0782500-01	Dhu000023725
transcript:Os07t0143200-01	Dhu000023725
transcript:Os06t0184000-00	Dhu000025229
transcript:Os02t0705500-02	Dhu000026758

## Sheet: D. huoshanense vs A. thaliana
D. huoshanense vsA. thaliana
transcript:AT2G22750.3	Dhu000013458
transcript:AT2G24260.1	Dhu000013850
transcript:AT4G30980.2	Dhu000013850
transcript:AT5G58010.1	Dhu000013850
transcript:AT5G65320.1	Dhu000016172
transcript:AT5G43175.1	Dhu000022245
