# Supplementary material for: The spatiotemporal profile of Dendrobium huoshanense and functional identification of bHLH genes under exogenous MeJA using comparative transcriptomics and genomics
Source: Front Plant Sci. 2023 May 10;14:1169386. doi: 10.3389/fpls.2023.1169386 (PMC10206334; doi:10.3389/fpls.2023.1169386)
Supplement: Supplementary Table 6 — The physical characteristics of identified bHLH genes from the D. huoshanense genome. [file Table_6.xlsx]

## Sheet: Sheet1
Table S9 The primers for quantitative Real-time PCR Analysis of IIId/e DhbHLH genes
Gene	Gene ID	Forward primer	Reverse primer
GADPH	Dhu000002027	CCCTCCGCCAATAGTTAG	CCCTGAGCATCTCGCAAT
DhbHLH20	Dhu000000317	TGATTCCAACTCCACAAC	ATTCATTGCCGTATAAGGA
DhbHLH21	Dhu000008892	TGATTCCAACTCCACAAC	ATTCATTGCCGTATAAGGA
DhbHLH27	Dhu000009253	GCCATCTCCTACATCAAG	TTGAGCGTCTCTACATTC
DhbHLH28	Dhu000022201	GCCATCTCCTACATCAAG	TTGAGCGTCTCTACATTC
DhbHLH80	Dhu000026646	GCTATATCTGCTTCACAA	CTGTTGATTCACTGATTG
DhbHLH81	Dhu000002657	CAGCATCATAAGGTCCATAT	GGTGTCATTAGGCAAGAA
DhbHLH22	Dhu000000409	GACTCAGAGGAAGAGATAT	TGGTTCATTGGATTGTTAT
DhbHLH23	Dhu000028189	TAGAGAAGGAGAGTTATG	TAATCATCGCATTATCAC
DhbHLH24	Dhu000027551	TCAAACTTCTCTGCTCTG	CTGTATCACCATCTCCTT
DhbHLH25	Dhu000009255	TCAAACTTCTCTGCTCTG	CTGTATCACCATCTCCTT
DhbHLH13	Dhu000008377	TTCACCACGCCACTGTAT	CCTTAACTTATCATCGCTCTGTAG
DhbHLH45	Dhu000025992	AACAGTCGCCAATTATATTCG	GCCTCTCCTCAATCTTCC
