# Supplementary material for: The spatiotemporal profile of Dendrobium huoshanense and functional identification of bHLH genes under exogenous MeJA using comparative transcriptomics and genomics
Source: Front Plant Sci. 2023 May 10;14:1169386. doi: 10.3389/fpls.2023.1169386 (PMC10206334; doi:10.3389/fpls.2023.1169386)
Supplement: Supplementary Table 7 — The gene pairs between DhbHLH and bHLHs of other four species. [file DataSheet_1.csv]

Sample	Total Clean Reads (M)	Total Mapping(%)	Uniquely Mapping(%)
C_r1	43.37	92.51	62.78
C_r2	43.29	90.69	60.83
C_r3	43.16	92.74	62.68
T1_r1	43.29	92.23	61.72
T1_r2	43.28	92.81	62.05
T1_r3	43.14	92.64	62.68
T2_r1	43.26	91.62	61.79
T2_r2	43.1	91.73	61.42
T2_r3	42.64	91.68	61
T3_r1	42.72	92	60.48
T3_r2	43.29	93.11	61.67
T3_r3	42.66	92.24	60.56
T4_r1	43.19	92.61	61.53
T4_r2	43.2	92.71	62.3
T4_r3	43.18	92.45	61.94
T5_r1	43.22	92.33	61.91
T5_r2	43.23	92.77	62.53
T5_r3	43.15	92.03	61.13
T6_r1	43.21	91.92	61.4
T6_r2	42.73	91.94	60.65
T6_r3	43.26	92.85	61.75
T7_r1	37.68	92.07	60.39
T7_r2	43.26	92.9	62
T7_r3	42.96	92.44	60.16
