# Supplementary material for: The spatiotemporal profile of Dendrobium huoshanense and functional identification of bHLH genes under exogenous MeJA using comparative transcriptomics and genomics
Source: Front Plant Sci. 2023 May 10;14:1169386. doi: 10.3389/fpls.2023.1169386 (PMC10206334; doi:10.3389/fpls.2023.1169386)
Supplement: Supplementary Table 8 — The FPKM values of DhbHLH used for expression profiling. [file DataSheet_2.csv]

Sample	Total Clean Reads (M)	Total Mapping(%)	Uniquely Mapping(%)
C_r1	43.37	71.95	55.83
C_r2	43.29	67.36	51.96
C_r3	43.16	71.88	53.82
T1_r1	43.29	72.88	55.4
T1_r2	43.28	72.82	56.58
T1_r3	43.14	72.28	55.02
T2_r1	43.26	69.13	53.27
T2_r2	43.1	68.85	53.36
T2_r3	42.64	70.71	55.04
T3_r1	42.72	71.17	54.16
T3_r2	43.29	73.99	56.27
T3_r3	42.66	72.83	56.8
T4_r1	43.19	72.76	56.25
T4_r2	43.2	72.87	55.73
T4_r3	43.18	72.81	54.71
T5_r1	43.22	72.2	55.64
T5_r2	43.23	72.84	55.44
T5_r3	43.15	71.5	54.15
T6_r1	43.21	70.48	54.14
T6_r2	42.73	69.75	54.04
T6_r3	43.26	72.26	55.72
T7_r1	37.68	71.42	54.47
T7_r2	43.26	73.38	56.32
T7_r3	42.96	71.79	56.02
