# Supplementary material for: The spatiotemporal profile of Dendrobium huoshanense and functional identification of bHLH genes under exogenous MeJA using comparative transcriptomics and genomics
Source: Front Plant Sci. 2023 May 10;14:1169386. doi: 10.3389/fpls.2023.1169386 (PMC10206334; doi:10.3389/fpls.2023.1169386)
Supplement: Supplementary Table 9 — The primers of the qRT-PCR of the DhbHLH genes. [file DataSheet_3.csv]

Total Novel Transcript	Coding Transcript	Noncoding Transcript	Novel Isoform	Novel Gene
41069	26343	14726	17374	8969
